# Supplementary material for: Estimated Glomerular Filtration Rate Variability in Patients with Diabetes Receiving SGLT2 Inhibitors Versus DPP4 Inhibitors
Source: Pharmaceutics. 2025 Oct 23;17(11):1370. doi: 10.3390/pharmaceutics17111370 (PMC12655220; doi:10.3390/pharmaceutics17111370)
Supplement: Supplementary file 1 [file pharmaceutics-17-01370-s001.zip]

Archive with 1 entries (1 files):
- pharmaceutics-3915756-supplementary.pdf
